# Supplementary material for: Antimicrobial Resistance and Virulence-Associated Markers in Campylobacter Strains From Diarrheic and Non-diarrheic Humans in Poland
Source: Front Microbiol. 2020 Aug 4;11:1799. doi: 10.3389/fmicb.2020.01799 (PMC7417443; doi:10.3389/fmicb.2020.01799)
Supplement: Supplementary file 1 [file Table_1.xlsx]

## Sheet: Sheet1
Supplementary Table S1. Antimicrobial resistance (MIC values) and associated antimicrobial resistance genes and/or mutations of Campylobacter isolates from diarrheic and non-diarrheic persons.
Origin of the sample		Species	Isolate	MLST sequence type (ST)	MIC µg/ml												Antimicrobial resistance associated genes/ mutation
					AML	AMC	CIP	ERY	CN	TET	CRO	SXT	blaOXA184	blaOXA61	mutation upstream blaOXA61	gyrA-T86I	mutation in 23S rRNA	ermB	mutation in rplD	mutation in rplV	aadE-Cc	aph(3)-III	tet(O)	tet(O/32/O)	mutation in cmeR	mutation in IR
Diarrheic samples		C. jejuni	Be1^	21	64*	1	1*	1	0.12	16*	0.12	0.125		X	X	X							X
			Be7^	50	128*	0.5	0.06	0.25	0.5	0.25	>32*	2		X	X											X
			Be42	50	1	0.06	2*	0.015	0.5	0.06	2*	12*		X	X	X			X
			Be43	221	8	0.25	>32*	0.03	0.03	0.25	2*	16*		X	X	X
			Be10^	257	>256*	16*	>32*	0.5	0.25	4*	0.06	6*		X	X	X			X				X		X
			32S^	257	128*	0.03	16*	0.06	0.5	4*	0.25	12*		X	X	X			X				X		X
			6S	354	0.5	1	2*	2	0.06	64*	2*	24*		X		X			X				X		X
			Be12^	429	16*	0.25	2*	4	1	0.5	4*	3*		X		X			X	X					X
			Be13^	458	>256*	0.06	>32*	0.03	0.5	16*	2*	2		X	X	X			X				X
			Be41S^	464	32*	0.25	16*	1	0.12	8*	2*	>32*		X		X			X					X		X
			23S^	464	128*	0.03	4*	0.12	0.12	16*	8*	0.047		X	X	X			X					X	X	X
			Be48^	464	16*	1	16*	32*	0.12	4*	0.5	3*		X	X	X			X	X				X	X	X
			28S	523	2	0.5	4*	0.25	0.12	4*	1	1.5		X		X			X					X	X
			16S	572	1	0.5	16*	0.5	0.015	0.5	0.015	24*		X		X				X					X
			Be35^	824	1	0.5	4*	0.5	0.5	2	2*	16*				X			X	X
			Be36^	824	2	2	2*	1	0.12	1	0.25	4*				X			X	X					X
			Be46	4985	0.5	0.12	2*	0.12	0.25	0.25	1	3*				X			X	X						X
			21S^	7801	16*	1	8*	0.12	1	16*	2*	8*	X			X			X	X		X	X		X
			Be50	9862	4	4	16*	0.25	0.25	0.25	0.5	0.094		X		X
		C. coli	26S^	825	128*	0.25	0.12	0.5	1	0.12	0.5	1.5		X	X				X
			Be49	1191	4	0.03	0.03	0.12	8*	8*	2*	16*		X					X		X		X
			Be44	1957	8	0.5	1*	0.03	0.5	0.5	1	4*		X					X	X
			20S	5150	8	1	0.25	4	0.25	32*	0.25	16*		X	X				X					X	X
			17S^	7800	16*	1	0.25	2	0.06	0.5	2*	1		X					X
			Be15R	7800	>256*	2	1*	0.25	0.25	0.25	1	6*		X					X
			27S^	7802	32*	4	0.03	0.5	8*	8*	8*	3*		X					X	X	X			X		X
Non-diarrheic samples		C. jejuni	19S^	49	128*	0.25	0.06	1	0.12	0.25	0.5	4*		X					X	X					X
			22S	49	4	0.03	0.5	0.5	0.25	0.12	0.12	6*		X					X	X					X
			14S^	50	64*	8	>32*	0.5	0.06	0.5	2*	24*		X		X			X							X
			37S^	50	128*	0.12	0.25	0.5	1	0.25	0.12	0.19		X	X				X							X
			Be47	50	8	0.12	8*	0.03	0.25	1	2*	6*		X	X	X			X
			24S^	257	16*	0.25	16*	0.25	0.25	32*	8*	0.016		X		X			X				X		X
			9S	257	2	4	4*	0.25	1	8*	0.5	0.032		X	X	X			X				X		X
			Be3^	305	128*	4	0.5	>256*	1	0.25	1	0.023		X					X						X
			Be8^	429	32*	0.25	4*	0.06	0.5	0.25	0.06	8*		X		X									X
			Be18	572	0.25	2	8*	1	0.03	0.12	4*	1		X		X									X
			Be45S	1474	8	0.5	8*	0.06	0.015	1	0.12	>32*		X		X			X	X
			11p2^	4373	>256*	0.12	8*	4	1	8*	2*	3*		X	X	X			X					X	X	X
			29S	5397	2	0.5	>32*	1	2	4*	1	3*	X			X			X			X		X	X
			33S^	7052	>256*	16*	16*	16*	2	4*	0.5	0.012	X			X			X			X	X		X	X
			Be4^	7829	>256*	0.03	8*	0.5	0.5	16*	0.5	6*		X	X	X							X
		C. coli	39S	5150	>256*	8	1*	1	0.12	8*	>32*	24*		X	X				X					X	X
			5S^	7214	16*	0.06	0.015	8	0.06	64*	4*	>32*		X					X				X			X
Asterisks (*) indicate resistant isolates (MIC values higher than the epidemiological cut-off values (EUCAST, 2020)
X indicates the presence of gene or mutation associated with resistance.
(^) indicate correlation between phenotypic and genotypic resistance for four markers: ciprofloxacin versus T86I gyrA, gentamicin versus aadE-Cc, amoxiciliin versus blaOXA, tetracycline versus tet(O)
